# Supplementary material for: Comparative Analysis on the Evolution of Flowering Genes in Sugar Pathway in Brassicaceae
Source: Genes (Basel). 2022 Sep 28;13(10):1749. doi: 10.3390/genes13101749 (PMC9602146; doi:10.3390/genes13101749)
Supplement: Supplementary file 1 [file genes-13-01749-s001.zip]

Archive with 1 entries (1 files):
- genes-1895131-supplementary.pdf
